# Supplementary material for: Unravelling the patterns of host immune responses in Plasmodium vivax malaria and dengue co-infection
Source: Malar J. 2015 Aug 14;14:315. doi: 10.1186/s12936-015-0835-8 (PMC4536664; doi:10.1186/s12936-015-0835-8)
Supplement: Supplementary file 1 — Additional file 1. Distribution of cytokines and chemokines according to malaria, co-infection and dengue groups. [file 12936_2015_835_MOESM1_ESM.xlsx]

## Sheet: Malaria
Malaria
Variable 1	Variable 2	Spearman rank	P value
GMCSF	GCSF	0.5062	0.0002
IFN-γ	GCSF	0.3054	0.0293
	GMCSF	0.5336	<.0001
IL-10	IL-4	0.294	0.0403
	IL-6	0.6365	<.0001
	IL-8	0.4055	0.0038
IL-12p70	GCSF	0.4642	0.0006
	GMCSF	0.6434	<.0001
	IFN-γ	0.4728	0.0005
	IL-1β	0.5806	<.0001
	IL-2	0.5637	<.0001
	IL-4	0.4257	0.0018
	IL-5	0.3921	0.0044
	IL-6	0.471	0.0005
	IL-7	0.5464	<.0001
IL-13	GMCSF	0.2845	0.0452
	IFN-γ	0.3025	0.0327
	IL-12p70	0.4216	0.0023
	IL-1β	0.3504	0.0126
	IL-2	0.3405	0.0155
	IL-4	0.3892	0.0052
	IL-5	0.4085	0.0032
	IL-6	0.2959	0.037
IL-17	GCSF	0.442	0.0012
	GMCSF	0.5631	<.0001
	IFN-γ	0.3437	0.0135
	IL-10	0.3187	0.0256
	IL-12p70	0.4104	0.0028
	IL-1β	0.5338	<.0001
	IL-2	0.3953	0.0041
	IL-4	0.4148	0.0025
	IL-6	0.4617	0.0006
	IL-8	0.6833	<.0001
IL-1β	GCSF	0.4595	0.0007
	GMCSF	0.637	<.0001
	IFN-γ	0.6163	<.0001
IL-2	GCSF	0.3982	0.0038
	GMCSF	0.6669	<.0001
	IFN-γ	0.6343	<.0001
	IL-1β	0.6471	<.0001
IL-4	GCSF	0.3833	0.0055
	GMCSF	0.3729	0.007
	IL-1β	0.5039	0.0002
IL-5	GCSF	0.3814	0.0058
	GMCSF	0.3146	0.0246
	IFN-γ	0.3328	0.017
	IL-1β	0.3588	0.0097
	IL-4	0.3711	0.0073
IL-6	GCSF	0.4772	0.0004
	GMCSF	0.533	<.0001
	IFN-γ	0.3849	0.0053
	IL-1β	0.5159	0.0001
	IL-2	0.4553	0.0008
	IL-4	0.4352	0.0014
IL-7	GCSF	0.2806	0.0484
	GMCSF	0.3906	0.005
	IL-2	0.3305	0.0191
	IL-4	0.4582	0.0008
	IL-5	0.3757	0.0072
	IL-6	0.3427	0.0149
IL-8	GMCSF	0.4549	0.0008
	IL-6	0.4899	0.0003
CCL2	GMCSF	0.3513	0.0115
	IL-10	0.6054	<.0001
	IL-12p70	0.3105	0.0266
	IL-17	0.4306	0.0014
	IL-4	0.5574	<.0001
	IL-6	0.6231	<.0001
	IL-7	0.3804	0.0064
	IL-8	0.5625	<.0001
CCL4	GMCSF	0.3514	0.0115
	IL-10	0.6303	<.0001
	IL-12p70	0.3011	0.0318
	IL-17	0.2938	0.0345
	IL-4	0.4292	0.0017
	IL-6	0.6267	<.0001
	IL-8	0.5395	<.0001
	CCL2	0.7943	<.0001
TNF	GCSF	0.5761	<.0001
	GMCSF	0.4733	0.0006
	IFN-γ	0.4733	0.0006
	IL-12p70	0.602	<.0001
	IL-13	0.3288	0.0211
	IL-17	0.5016	0.0002
	IL-1β	0.5845	<.0001
	IL-2	0.4506	0.0012
	IL-4	0.3439	0.0156
	IL-5	0.3622	0.0106
	IL-6	0.4364	0.0017
	IL-7	0.4114	0.0037

## Sheet: Coinfection
Coinfection
Variable 1	Variable 2	Spearman rank	P value
IL-10	IFN-γ	0.3894	0.0334
	IL-6	0.6204	0.0003
	IL-8	0.4175	0.0217
IL-12p70	GCSF	0.4432	0.0142
	IFN-γ	0.5664	0.0011
	IL-4	0.4883	0.0062
	IL-5	0.6541	0.0002
	IL-6	0.5322	0.0025
	IL-7	0.6566	<.0001
IL-13	IFN-γ	0.3914	0.0324
	IL-10	0.5227	0.003
	IL-12p70	0.6167	0.0003
	IL-4	0.5266	0.0028
	IL-5	0.3901	0.0402
	IL-6	0.4987	0.005
	IL-7	0.6128	0.0003
	IL-8	0.4424	0.0144
IL-2	IFN-γ	0.4901	0.006
	IL-1β	0.4084	0.0251
IL-4	IFN-γ	0.5123	0.0038
	IL-2	0.4344	0.0164
IL-5	IFN-γ	0.4379	0.0198
IL-6	GCSF	0.4098	0.0245
	IFN-γ	0.7963	<.0001
	IL-2	0.4815	0.0071
IL-7	GCSF	0.3717	0.0431
	IL-4	0.3652	0.0472
	IL-5	0.5719	0.0015
	IL-6	0.4038	0.0269
IL-8	IFN-γ	0.6228	0.0002
	IL-2	0.5341	0.0024
	IL-4	0.4537	0.0118
	IL-5	0.5223	0.0044
	IL-6	0.5881	0.0006
	IL-7	0.3953	0.0306
CCL2	IFN-γ	0.5274	0.0027
	IL-10	0.6143	0.0003
	IL-13	0.3883	0.034
	IL-2	0.5582	0.0013
	IL-6	0.7905	<.0001
	IL-8	0.5852	0.0007
CCL4	GCSF	0.4034	0.0271
	IFN-γ	0.5782	0.0008
	IL-10	0.5491	0.0017
	IL-13	0.4104	0.0243
	IL-2	0.4596	0.0106
	IL-6	0.7231	<.0001
	IL-8	0.6447	0.0001
	CCL2	0.7883	<.0001
TNF	GCSF	0.4364	0.018
	IFN-γ	0.534	0.0029
	IL-10	0.3839	0.0398
	IL-12p70	0.5529	0.0019
	IL-13	0.4279	0.0206
	IL-1β	0.5782	0.001
	IL-5	0.4252	0.0241
	IL-6	0.5286	0.0032
	CCL2	0.4959	0.0062
	CCL4	0.5148	0.0043

## Sheet: Dengue
Dengue
Variable 1	Variable 2	Spearman rank	P value
IL-10	GMCSF	0.3649	0.0474
	IL-5	0.3633	0.0484
IL-13	IFN-γ	0.375	0.0412
	IL-2	0.4197	0.021
	IL-5	0.373	0.0423
	IL-6	0.4363	0.0159
IL-1β	IFN-γ	0.4462	0.0135
IL-2	IFN-γ	0.5011	0.0048
	IL-1β	0.4453	0.0137
IL-5	IL-1β	0.4457	0.0136
IL-6	GCSF	0.4862	0.0064
	GMCSF	0.3782	0.0393
	IL-1β	0.4012	0.028
IL-8	GCSF	0.3765	0.0403
	IFN-γ	0.4287	0.0181
CCL2	IL-2	0.4544	0.0116
	IL-8	0.4012	0.028
CCL4	GCSF	0.4866	0.0064
	IL-8	0.4028	0.0273
	CCL2	0.3699	0.0442
