# Supplementary material for: Unravelling the patterns of host immune responses in Plasmodium vivax malaria and dengue co-infection
Source: Malar J. 2015 Aug 14;14:315. doi: 10.1186/s12936-015-0835-8 (PMC4536664; doi:10.1186/s12936-015-0835-8)
Supplement: Supplementary file 2 — Additional file 2. Correlation parameters between the immune biomarkers according to study groups. [file 12936_2015_835_MOESM2_ESM.xlsx]

## Sheet: Malaria
Variable 1	Variable 2	Spearman rank	P value
ALT	AST	0.4989	0.0002
	IL-7	-0.3767	0.007
	IL-4	-0.2763	0.0497
HB	IL-2	-0.3603	0.0094
	IL-12p70	-0.3207	0.0218
	IL-4	-0.2803	0.0463
	IL-6	-0.2799	0.0467
	IL-17	-0.2754	0.0482
	HT	0.9391	<.0001
HT	IL-2	-0.3319	0.0173
	IL-4	-0.3298	0.0181
	IL-17	-0.316	0.0225
	IL-12p70	-0.3022	0.0311

## Sheet: Coinfection
Variable 1	Variable 2	Spearman rank	P value
ALT	AST	0.6056	0.0005
AST	IL-8	0.5224	0.0036
	CCL2	0.4192	0.0236
	IL-13	0.3703	0.048
HB	HT	0.9292	<.0001
	PTL	0.4562	0.0113
	IL-7	-0.424	0.0195
HT	PTL	0.4993	0.005
	IL-7	-0.4075	0.0254
	IL-5	-0.3936	0.0383

## Sheet: Dengue
Variable 1	Variable 2	Spearman rank	P value
ALT	AST	0.8667	0.0025
	CCL4	-0.7832	0.0126
	TNF	-0.7143	0.0306
AST	TNF	-0.832	0.0054
HB	HT	0.9828	<.0001
PTL	AST	-0.9429	0.0048
	GCSF	0.5881	0.0166
	GMCSF	0.5792	0.0187
	IL-8	0.5178	0.0399
	ALT	-0.8286	0.0416

## Sheet: Parasitemia-malaria
Variable 1	Variable 2	Spearman rank	P value
Parasitemia	IL-6	0.4345	0.0014
	TNF	0.4042	0.004
	IL-4	0.3334	0.0168
	GCSF	0.3333	0.0169
	CCL4	0.3098	0.0254
	CCL2	0.3059	0.0274
	IL-10	0.3108	0.0297
	IL-12p70	0.2894	0.0394

## Sheet: Parasitemia-coinfection
Variable 1	Variable 2	Spearman rank	P value
Parasitemia	CCL4	0.3969	0.0299
	IL-6	0.3853	0.0355
	IL-10	0.3692	0.0446
