# Supplementary material for: Unravelling the patterns of host immune responses in Plasmodium vivax malaria and dengue co-infection
Source: Malar J. 2015 Aug 14;14:315. doi: 10.1186/s12936-015-0835-8 (PMC4536664; doi:10.1186/s12936-015-0835-8)
Supplement: Supplementary file 3 — Additional file 3. Correlation parameters between the immune biomarkers and laboratory measures or parasitaemia in the study groups. [file 12936_2015_835_MOESM3_ESM.xlsx]

## Sheet: Sup table
	Malaria	Coinfection Mal/Deng	Dengue	P value
Parameter (pg/mL) - median and IQR	(n=52)	(n=30)	(n=30)	Kruskal-Wallis
IL-1β	1.266 (1.266-1.266)	1.266 (1.266-1.266)	1.266 (1.266-1.266)	0.2483
IL-2	0.461 (0.461-0.461)	0.461 (0.461-13.500)	0.461 (0.461-0.461)	0.5433
IL-4	1.407 (0.182-6.788)	1.407 (0.182-15.500)	3.280 (0.182-6.377)	0.6494
IL-5	1.440 (1.440-1.440)	1.440 (1.440-1.440)	1.440 (1.440-1.440)	0.7492
IL-6	1.037 (1.037-133.700)	16.00 (1.037-133.700)	1.037 (1.037-41.930)	0.0461
IL-7	0.818 (0.818-28.350)	0.818 (0.818-28.350)	7.537 (0.818-28.350)	0.2242
IL-8	8.602 (0.770-28.610)	8.602 (0.770-48.16)	8.602 (0.770-48.16)	0.9293
IL-10	87.790 (14.190-490.000)	34.130 (8.999-236.100)	1.603 (0.759-6.110)	<0.0001
IL-12p70	1.390 (1.390-8.360)	1.390 (1.390-79.540)	8.360 (1.390-79.470)	0.1244
IL-13	7.961 (1.213-79.610)	103.100 (1.213-171.600)	103.100 (1.213-204.600)	0.0376
IL-17	1.222 (1.222-13.110)	1.222 (1.222-29.870)	1.222 (1.222-1.222)	0.3366
IFN-γ	1.074 (1.074-97.880)	455.100 (1.074-1334.000)	1.074 (1.074-1.074)	0.0176
TNF-α	40.920 (3.507-196.100)	40.920 (3.507-146.600)	15.86 (4.658-58.290)	0.7152
CCL2	141.700 (2.883-479.700)	97.900 (6.548-342.600)	42.430 (8.375-75.300)	0.0627
CCL4	97.380 (50.070-459.100)	217.700 (75.670-732.700)	62.13 (16.940-100.900)	0.0005
GCSF	74.310 (1.023-243.300)	74.310 (6.900-112.300)	74.310 (38.880-123.500)	0.5919
GMCSF	0.5140 (0.5140-0.5140)	0.5140 (0.5140-0.5140)	0.5140 (0.5140-0.5140)	0.4744
